# Supplementary material for: Assessing the relationship between lipoprotein(a) levels and blood pressure among hypertensive patients beyond conventional measures. An observational study
Source: Sci Rep. 2024 Jun 23;14:14433. doi: 10.1038/s41598-024-65231-w (PMC11194270; doi:10.1038/s41598-024-65231-w)
Supplement: Supplementary file 1 — Supplementary Information. [file 41598_2024_65231_MOESM1_ESM.zip]

Archive with 6 entries (6 files):
- Graphical abstract.png
- Supplementary Figure 1.tif
- Supplementary Tables 1.docx
- Supplementary Tables 2.doc
- Supplementary Tables 3.docx
- Supplementary Appendix 1.docx
